# Supplementary material for: Protein mimetic 2D FAST rescues alpha synuclein aggregation mediated early and post disease Parkinson’s phenotypes
Source: Nat Commun. 2024 Apr 30;15:3658. doi: 10.1038/s41467-024-47980-4 (PMC11061149; doi:10.1038/s41467-024-47980-4)
Supplement: Supplementary file 19 — Source Data [file 41467_2024_47980_MOESM19_ESM.xlsx]

## Sheet: 2A
								Trial 1	Trial 2	Trial 3		Average	SD
						Synuclein		1.04537	0.942643	1.01199		1	0.0524019
						NS41 (2 mole Eq.)		0.178372	0.166603	0.141095		0.162024	0.019056
						NS41 (1 mole Eq.)		0.294617	0.275578	0.296383		0.288859	0.0115358
						RD124		0.355383	0.345218	0.368345		0.356315	0.0115917
						NS224		0.524661	0.506967	0.509582		0.513737	0.00955093
						RD196		0.548648	0.519194	0.469122		0.512321	0.040206
						SK101		0.71031	0.70738	0.683072		0.700254	0.014952
						NS196		0.626792	0.674717	0.581321		0.62761	0.0467035
						RD222		0.675411	0.635013	0.682648		0.664357	0.0256697
						RD247		1.69504	1.585	1.44064		1.57356	0.127585

## Sheet: 2E
										Trial 1	Trial 2	Trial 3		Average	SD
							Synuclein			1.018	0.998783	0.998843		1.00521	0.0110777
							NS48			0.0962538	0.0870742	0.0835073		0.0889451	0.00657598
							NS50			0.22934	0.45112	0.34919		0.343217	0.111011
							NS51			0.189381	0.165654	0.176011		0.177015	0.0118954
							NS52			1.64337	1.0888	0.50198		1.07805	0.570769
							NS53			0.323522	1.20421	0.72513		0.750954	0.440912
							NS54			0.149224	0.34528	0.267363		0.253956	0.0987131
							NS55			0.0522743	0.0388668	0.0318745		0.0410052	0.0103666
							NS56			0.251087	0.14718	0.221919		0.206728	0.0535932
							NS57			1.93477	2.16162	1.53525		1.87721	0.317125
							NS59			1.51832	1.32648	1.25628		1.36703	0.135644
							NS60			1.60264	1.32465	1.43262		1.4533	0.140144
							NS61			0.179373	0.203758	0.220847		0.201326	0.0208437
							NS62			0.182644	0.346794	0.265637		0.265025	0.0820768
							NS71			0.289309	0.06657	0.193762		0.183214	0.111744
							NS72			0.085317	0.0599731	0.106191		0.083827	0.0231449
							NS119			4.37423	2.51704	2.16504		3.01877	1.18698
							NS137			0.338489	0.210092	0.0998648		0.216149	0.119427
							NS157			0.0871871	0.0951059	0.100257		0.0941832	0.00658344
							NS158			0.132991	0.0837009	0.100467		0.10572	0.0250616
							NS160			0.842919	0.691545	0.645893		0.726786	0.103132
							NS161			3.09536	1.96951	1.24493		2.10327	0.932437

## Sheet: 2H
														Inset
					Time (hr)		Synuclein			Synuclein+NS55					Synuclein							Synuclein+NS55
							Average	SD		Average	SD				Trial 1	Trial 2	Trial 3	Average	SD			Trial 1	Trial 2	Trial 3	Average	SD
															19.251	19.888	19.562	19.567	0.318529			0.697	0.858	0.901	0.818667	0.107538
					0		759.667	16.8889		638.333	48.2222
					12		1759.67	198.556		699.667	67.7778
					24		3000.66	305.778		689.333	86.2222
					48		23709.5	3513.33		722.667	22.2222
					72		32798.3	664.444		793	16
					96		31853.5	628.55		631.333	76.2222
					144		33222.3	15.5556		658.333	23.1111
					192		31752.2	1040.11		603.333	2.44444
					300		30830.3	976.444		570.333	16.8889

## Sheet: 2K
										Trial 1	Trial 2	Trial 3		Average	SD
								Synuclein		0.854365	1.1344	1.01238		1.00038	0.140401
								NS123		0.525244	0.710912	0.610261		0.615472	0.0929435
								NS125		0.748534	0.842345	0.597068		0.729316	0.123763
								NS126		0.492508	0.483225	0.400651		0.458795	0.0505671
								NS127		0.494463	0.493974	0.517915		0.502117	0.0136837
								NS129		0.907818	0.874104	0.850163		0.877362	0.0289651
								NS130		0.580945	0.653257	0.552606		0.595603	0.051902
								NS131		0.389414	0.357655	0.332248		0.359772	0.0286418
								NS132		0.0097453	0.00889789	0.00635563		0.00833294	0.00176404
								NS165		0.42837	0.465374	0.425404		0.439716	0.0222698
								NS166		0.158185	0.165246	0.136575		0.153336	0.0149379
								NS168		0.0230215	0.0238689	0.0264112		0.0244339	0.00176404
								NS169		0.786545	1.06535	1.09034		0.980745	0.168646
								NS174		0.18163	0.182901	0.168495		0.177675	0.00797579

## Sheet: 2N
							Synuclein			Synuclein+NS132						Inset
					Time (hr)		Average	SD		Average	SD						Synuclein							Synuclein+NS132
					0		112.667	3.51188		108	7						Trial 1	Trial 2	Trial 3	Average	SD			Trial 1	Trial 2	Trial 3	Average	SD
					6		118	3.60555		108	14.5258						16.4951	19.888	19.062	18.4817	1.76932			1.0397	0.858	0.901	0.9329	0.0949575
					12		57.6667	5.68624		44.6667	0.57735
					24		112.667	9.81495		48.6667	5.50757
					35		209.667	43.2473		41	1
					48		588.5	55.5608		76.6667	4.04145
					58		623.667	78.0534		49	13
					77		708.667	54.5924		35	0
					105		679	54.5619		35.3333	1.1547

## Sheet: 2R
			Trial		Synuclein only	NS132-P	NS132	NS122
			1		19154	15241	1344	5423
			2		21013	16712	1402	5518
			3		18365	15019	1510	5332

## Sheet: 2U
			Amino acids of Synuclein	NS132 (Change in volume of peaks)
				--
			D2	--
			V3	0.04
			F4	--
			M5	--
			K6	--
			G7	--
			L8	--
			S9	--
			K10	0.12
			A11	0.12
			K12	0.77
			E13	0.05
			G14	0.1
			V15	0.61
			V16	0.09
			A17	0.33
			A18	0.55
			A19	0.15
			E20	0.17
			K21	--
			T22	0.03
			K23	--
			Q24	--
			G25	--
			V26	--
			A27	--
			E28	--
			A29	--
			A30	--
			G31	0.08
			K32	--
			T33	--
			K34	--
			E35	--
			G36	0.1
			V37	0.08
			L38	0.05
			Y39	0.21
			V40	0.13
			G41	0.31
			S42	0.46
			K43	0.42
			T44	--
			K45	--
			E46	0.14
			G47	--
			V48	--
			V49	--
			H50	0.52
			G51	--
			V52	--
			A53	--
			T54	--
			V55	--
			A56	0.13
			E57	--
			K58	--
			T59	0.26
			K60	--
			E61	--
			Q62	--
			V63	--
			T64	0.08
			N65	--
			V66	0.04
			G67	--
			G68	0.06
			A69	--
			V70	--
			V71	--
			T72	--
			G73	--
			V74	--
			T75	0.22
			A76	--
			V77	0.16
			A78	0.03
			Q79	--
			K80	--
			T81	--
			V82	0.09
			E83	--
			G84	--
			A85	--
			G86	--
			T87	--
			I88	--
			A89	0.12
			A90	0.08
			A91	--
			T92	--
			G93	0.04
			F94	--
			V95	--
			K96	--
			K97	--
			D98	--
			Q99	--
			L100	0.09
			G101	--
			K102	--
			N103	--
			E104	--
			E105	--
			G106	--
			A107	0.04
			--	--
			Q109	--
			E110	--
			G111	--
			I112	--
			L113	--
			E114	--
			D115	--
			M116	--
			--	--
			V118	--
			D119	--
			--	--
			D121	--
			N122	--
			E123	--
			A124	--
			Y125	--
			E126	--
			M127	--
			--	--
			S129	0.14
			E130	--
			E131	--
			G132	--
			Y133	--
			Q134	--
			D135	--
			Y136	--
			E137	--
			--	--
			E139	--
			A140	--

## Sheet: 3C
				Experiments		HEK cells	HEK cells+Synuclein fibers	HEK cells+Synuclein fibers+NS132
				1		436	1711	665
				2		437	1776	696
				3		435	1805	519
				4		473	1766	621
				5		476	1853	647
				6		470	1922	693
				7		464	1914	538
				8		432	1856	599
				9		304	1998	420
				10		418	1870	486
				11		436	1904	619
				12		468	2079	476

## Sheet: 3D
				Trials		HEK cells (control)	HEK cells+Synuclein fibers	HEK cells+Synuclein fibers+NS132
				1		1.02654	0.5114	0.90109
				2		0.96369	0.5343	0.80631
				3		1.06546	0.4871	0.85832
				4		0.88185	0.5692	0.89471
				5		1.05415	0.4886	0.73565
				6		0.99831	0.4978	0.81115
				7		0.97146	0.5114	0.87921
				8		1.15931	0.5343	0.82348
				9		1.08331	0.4871	0.89896
				10		0.86146	0.5692	0.88792
				11		0.99415	0.4886	0.9679
				12		0.95754	0.4978	0.86078
				13		1.03623	0.4536	0.7821
				14		1.03008	0.5538	0.81956
				15		0.95569	0.4491	0.82791
				16		1.13562	0.6621	0.77319

## Sheet: 3E
					Synuclein		Synuclein+Synuclein fibers			Synuclein+Synuclein fibers+NS132
			Time (hr)		Average	SD		Average	SD		Average	SD
			0		57	5.2915		238	71.0845		181.667	10.0167
			3		58.3333	0.57735		550.333	65.0333		168	16.7033
			6		66.3333	3.51188		644.667	54.7936		160.333	12.5033
			9		65.6667	1.1547		752.333	37.5055		164	10.1
			12		76.3333	2.51661		792.667	67.87		200.667	16.7432
			24		295.333	52.8425		1356	69.7639		255	36.0555
			36		782.667	33.5609		1414.67	52.2717		243.333	4.04145
			48		804	11.3578		1467.33	41.4045		299.333	5.68624

[truncated: 65 more sheets: 3F, 3J, 5A, 5C, 5E, 5F, 5H, 6D, 6E, 6F, 7J, 5K, 7L, 7M, 7N, 7Q, 8B, 8C, 8G, 8H …]
